# Supplementary material for: Near work, outdoor activity, and myopia in children in rural China: the Handan offspring myopia study
Source: BMC Ophthalmol. 2017 Nov 17;17:203. doi: 10.1186/s12886-017-0598-9 (PMC5693484; doi:10.1186/s12886-017-0598-9)
Supplement: Additional file 1: — Dataset. (XLS 112 kb) [file 12886_2017_598_MOESM1_ESM.xls]

## Sheet: TEST
ID	HZAGENEW	familyID	childnumber2	childid	HZGENDER	AUTO_SE2_S_OD	GROUP_MY_OD	SE_P_AVE	NEARWORK_ALL	OUTDOOR_ALL	GROUP_NEAR	GROUP_OUT	EDUM_P_NEW	EDUF_P_NEW
A00003	10	414	3	2	1	1.125	0	-0.6875	3.71429	2.14286	1	1	3	3
A00004	7	414	3	3	1	1.75	0	-0.6875	5.71429	2.71429	3	2	3	3
A00011	11	338	2	1	1	1.68	0	0.125	7.21429	5.78571	3	3	3	2
A00012	7	338	2	2	1	3.305	0	0.125	3	2.42857	1	2	3	2
A00013	12	337	3	1	2	1.18	0	-0.0625	6	1.85714	3	1	1	2
A00014	10	337	3	2	2	0.75	0	-0.0625	3	2.42857	1	2	1	2
A00015	8	337	3	3	2	0.12	0	-0.0625	3.42857	2.42857	1	2	1	2
A00022	17	241	1	1	2	-3.055	1	-0.0625	3	2.42857	1	2	2	3
A00035	12	28	3	1	1	0.37	0	-0.4375	8.64286	5.78571	3	3	3	4
A00036	10	28	3	2	2	-2.18	1	-0.4375	5.14286	2	3	1	3	4
A00037	7	28	3	3	1	0.875	0	-0.4375	6.5	4.64286	3	3	3	4
A00038	14	20	3	1	2	0.25	0	0.84375	4.07143	3.54286	2	3	2	3
A00039	11	20	3	2	2	0.625	0	0.84375	3	2	1	1	2	3
A00040	9	20	3	3	1	0.31	0	0.84375	3	2.42857	1	2	2	3
A00064	14	17	1	1	1	1.185	0	-2.75	3.42857	4.6	1	3	1	2
A00076	12	183	1	1	1	0.625	0	-0.03125	3.71429	3.28571	1	3	2	3
A00077	12	182	2	1	2	0.745	0	0.90625	4.71429	2.71429	2	2	3	3
A00078	9	182	2	2	1	1.555	0	0.90625	4	2	2	1	3	3
A00083	8	250	1	1	2	0.75	0	-0.3425	3.42857	2.42857	1	2	3	4
A00092	11	482	2	1	2	0.805	0	0.1875	6.5	4.28571	3	3	1	2
A00106	13	467	1	1	2	-1.81	1	0.03125	5	3.5	2	3	3	3
A00108	11	179	2	1	1	0.495	0	-1.125	4.5	2.47143	2	2	2	3
A00109	8	179	2	2	1	0.245	0	-1.125	3	3.5	1	3	2	3
A00121	12	453	1	1	2	-2.81	1	0.1875	2.71429	2	1	1	2	3
A00126	14	321	2	1	1	0.87	0	-0.5	4	2.78571	2	2	2	3
A00127	7	321	2	2	1	0.875	0	-0.5	3.42857	3.5	1	3	2	3
A00136	9	155	2	1	2	0.43	0	0.09375	4.42857	2	2	1	1	2
A00137	7	155	2	2	2	0.245	0	0.09375	7.71429	4.07143	3	3	1	2
A00141	14	352	1	1	2	-1.495	1	-0.5	3.71429	3	1	2	2	3
A00156	12	144	1	1	2	0.62	0	-1.1875	4.78571	2.42857	2	2	2	3
A00161	11	349	2	1	1	-0.68	1	-0.5625	6.21429	3.42857	3	3	2	2
A00162	8	349	2	2	2	0.995	0	-0.5625	5	1.71429	2	1	2	2
A00164	12	414	3	1	1	-1.245	1	-0.31	3	2	1	1	2	3
A00167	10	341	2	1	1	0.245	0	-0.5625	4	2.42857	2	2	2	3
A00168	8	341	2	2	2	1.18	0	-0.5625	4	3.5	2	3	2	3
A00175	6	342	1	1	1	0.305	0	-0.65625	6.42857	1	3	1	3	3
A00176	12	448	3	1	1	0.245	0	-0.125	7.92857	3.47571	3	3	2	2
A00177	8	448	3	3	1	0.995	0	-0.125	4.5	2.42857	2	2	2	2
A00178	11	448	3	2	2	0.81	0	-0.125	4.71429	2.22857	2	1	2	3
A00179	11	138	1	1	2	0.435	0	-0.03125	4.85714	2.47571	2	2	2	3
A00182	13	34	2	1	2	0.305	0	-0.31125	3.71429	3.42857	1	3	2	2
A00183	10	34	2	2	1	0.13	0	-0.31125	4.14286	5.92857	2	3	2	2
A00184	13	246	3	1	1	0.12	0	0.15625	3	3.88571	1	3	1	3
A00185	11	246	3	2	1	0.685	0	0.15625	3.42857	4.78571	1	3	1	3
A00186	9	246	3	3	2	0.81	0	0.15625	4.5	1.28571	2	1	1	3
A00200	11	24	2	1	1	-4.805	1	-1.1225	14.4286	3.78571	3	3	2	4
A00201	9	24	2	2	1	1.81	0	-1.1225	4	2.42857	2	2	2	4
A00203	17	322	2	1	2	-1.5	1	-0.5	5.71429	1.28571	3	1	2	3
A00204	12	322	2	2	1	1.06	0	-0.5	4.14286	3.71429	2	3	2	3
A00205	15	481	3	1	2	-4.75	1	0	6.21429	1.24286	3	1	2	2
A00207	11	481	3	2	2	0.12	0	0	5.14286	4.21429	3	3	2	1
A00208	8	481	3	3	1	0.935	0	0	3	2.42857	1	2	2	1
A00220	17	478	2	1	2	-2.055	1	0.375	4.71429	2.28571	2	2	1	3
A00221	14	478	2	2	2	-0.935	1	0.375	3.42857	2.42857	1	2	1	3
A00262	11	451	1	1	2	0.25	0	0.125	4.5	5.64286	2	3	1	4
A00265	13	480	1	1	2	-0.555	1	-1.03125	4.42857	4.6	2	3	4	2
A00271	8	21	1	1	2	0.685	0	0.15625	3.42857	2.42857	1	2	1	2
A00272	16	12	2	1	2	-2.805	1	-1.3725	3.71429	2.42857	1	2	4	2
A00274	7	12	2	2	2	0.555	0	-1.3725	3.42857	2.42857	1	2	4	2
A00279	11	287	2	1	2	-1.245	1	-0.375	3.57143	2.42857	1	2	2	2
A00280	8	287	2	2	2	0.435	0	-0.375	5.85714	1	3	1	2	2
A00305	10	343	1	1	1	0.435	0	-0.4375	4.5	4.5	2	3	3	3
A00310	11	351	2	1	1	1.305	0	-0.375	4.85714	1.28571	2	1	3	3
A00311	8	351	2	2	2	-0.06	0	-0.375	3	2.42857	1	2	2	3
A00318	13	326	2	1	2	-2.055	1	0.03125	3	2.54286	1	2	2	3
A00319	9	326	2	2	1	0.555	0	0.03125	6.14286	2.14286	3	1	2	3
A00320	14	325	2	1	2	-3.81	1	-0.03125	3.78571	3.61429	1	3	2	3
A00321	11	325	2	2	1	0.25	0	-0.03125	4.35714	4.07143	2	3	2	3
A00331	11	254	2	1	2	0.25	0	-0.40625	7	4.21429	3	3	1	3
A00332	9	254	2	2	1	0.185	0	-0.40625	5.71429	3.78571	3	3	1	3
A00334	14	253	1	1	1	0.93	0	0.1875	3.42857	4.78571	1	3	1	1
A00335	14	251	3	1	1	0.43	0	-0.96875	7.57143	5.21429	3	3	2	3
A00336	12	251	3	2	1	0.125	0	-0.96875	5.42857	2.21429	3	1	2	2
A00337	10	251	3	3	1	0.68	0	-0.96875	3.42857	3.5	1	3	2	3
A00355	7	344	1	1	2	0.5	0	-0.0625	5	2	2	1	2	4
A00356	7	345	2	1	2	0.555	0	-2.795	5.5	2.42857	3	2	3	4
A00357	6	345	2	2	2	2	0	-2.795	6.5	3.5	3	3	3	4
A00359	15	255	3	1	1	0.125	0	-1.09375	8.42857	3.92857	3	3	2	1
A00360	12	255	3	2	1	-1	1	-1.09375	3.42857	2.42857	1	2	2	3
A00361	10	255	3	3	2	-0.13	0	-1.09375	4.5	2.42857	2	2	2	3
A00368	13	540	1	1	1	0.56	0	-0.96875	3.42857	3.88571	1	3	3	3
A00381	13	14	2	1	1	-0.25	0	-1.4375	4.5	2.42857	2	2	1	3
A00382	9	14	2	2	1	0.56	0	-1.4375	6.42857	3.85714	3	3	1	3
A00384	13	441	1	1	1	0.56	0	0	3.28571	2.42857	1	2	2	3
A00391	10	214	2	1	1	0.375	0	-0.625	5	2	2	1	3	3
A00392	8	214	2	2	2	0.805	0	-0.625	4.5	3.5	2	3	3	3
A00408	11	445	2	1	1	1	0	0.59375	5.92857	2.54286	3	2	3	3
A00409	6	445	2	2	1	0.625	0	0.59375	3.42857	2.71429	1	2	3	3
A00410	11	428	2	1	1	0.685	0	-0.125	3.42857	2.71429	1	2	3	3
A00411	9	428	2	2	1	1.245	0	-0.125	5.28571	3.5	3	3	3	3
A00412	9	427	2	1	1	0.56	0	-0.65625	3.42857	2.71429	1	2	2	1
A00413	7	427	2	2	2	1.305	0	-0.65625	3.42857	2.42857	1	2	2	3
A00415	9	482	2	2	1	0.81	0	0.1875	4.28571	2.42857	2	2	1	2
A00424	8	180	1	1	2	1.245	0	-0.8125	3.71429	2.42857	1	2	2	2
A00431	8	178	1	1	1	1.93	0	-0.625	3	2.42857	1	2	2	2
A00432	13	247	2	1	2	-1.055	1	-3.9375	4.28571	2.57143	2	2	4	3
A00433	10	247	2	2	1	0.065	0	-3.9375	6.5	2.04714	3	1	4	3
A00435	15	249	2	1	2	-4.56	1	-0.46875	6.85714	2.71429	3	2	3	3
A00437	10	249	2	2	1	0.625	0	-0.46875	5	2.57143	2	2	3	3
A00440	13	23	1	1	1	0.62	0	-0.28125	4.71429	4.5	2	3	2	3
A00441	17	466	3	1	1	0.375	0	1.03125	3	4.5	1	3	1	3
A00442	15	466	3	2	1	0.375	0	1.03125	6.5	4.78571	3	3	2	3
A00443	13	466	3	3	2	-1.805	1	1.03125	3.42857	2.42857	1	2	1	3
A00451	8	15	2	1	1	1.56	0	-0.03125	2.28571	2.71429	1	2	1	2
A00452	7	15	2	2	1	2.62	0	-0.03125	4.42857	2	2	1	1	2
A00453	17	27	2	1	1	0.875	0	0.03125	4.28571	3.52857	2	3	3	3
A00454	8	27	2	2	1	-0.185	0	0.03125	4.42857	5.35714	2	3	3	2
A00460	14	348	2	1	2	0.81	0	-0.1875	4	2.54286	2	2	2	3
A00461	12	348	2	2	1	0.25	0	-0.1875	4	2	2	1	2	3
A00465	11	88	1	1	1	-0.375	0	-0.40625	5.42857	2	3	1	2	2
A00467	11	89	2	1	2	0.5	0	0.15625	4.85714	2.71429	2	2	2	2
A00468	9	89	2	2	1	0.685	0	0.15625	5.5	3.5	3	3	2	2
A00474	12	346	2	1	1	-1.185	1	-0.75	4.5	2.71429	2	2	2	2
A00475	11	346	2	2	2	-0.13	0	-0.75	5.14286	2.21429	3	1	2	2
A00480	10	324	1	1	1	-1.685	1	-0.03125	4.14286	2.71429	2	2	2	3
A00481	13	328	2	1	1	1.245	0	-0.03125	5.57143	3	3	2	2	3
A00482	10	328	2	2	1	0.81	0	-0.03125	7.14286	4.85714	3	3	2	3
A00487	11	334	1	1	1	0.18	0	0.25	4.78571	1.28571	2	1	2	3
A00491	12	473	3	1	1	0.305	0	-0.1875	3.42857	4.5	1	3	2	3
A00492	8	473	3	3	2	0.495	0	-0.1875	3	2.78571	1	2	1	3
A00500	14	206	2	1	2	-2.5	1	-2.875	5.5	2.14286	3	1	3	3
A00501	12	206	2	2	1	-0.805	1	-2.875	5.5	2.42857	3	2	3	3
A00503	9	202	1	1	1	0.5	0	-0.65625	4.28571	3.07143	2	2	3	4
A00506	12	422	1	1	1	0.125	0	0.17	3.28571	2.71429	1	2	3	3
A00608	15	434	3	1	1	-2.435	1	-0.5	5.78571	1.14286	3	1	2	3
A00609	12	434	3	2	1	-1.055	1	-0.5	5.85714	1.28571	3	1	2	3
A00613	11	130	2	1	1	0.83	0	-1.125	5.78571	5.07143	3	3	2	2
A00614	8	130	2	2	1	1.685	0	-1.125	6.42857	2	3	1	2	2
A00618	9	210	2	1	2	0.125	0	-0.46875	3	2	1	1	2	3
A00619	7	210	2	2	1	0.56	0	-0.46875	3	2	1	1	2	3
A00628	11	242	3	2	2	-0.43	0	0.65625	3	2	1	1	2	2
A00629	13	242	3	1	2	0.25	0	0.65625	3	3.08571	1	2	3	3
A00630	7	242	3	3	1	0.875	0	0.65625	3.28571	3.42857	1	3	2	2
A00633	11	440	2	1	1	-0.185	0	-0.65625	4.85714	2.64286	2	2	3	3
A00634	9	440	2	2	1	0.555	0	-0.65625	3.42857	3.07143	1	2	3	3
A00639	7	219	2	1	1	1.62	0	-0.90625	4.42857	3.78571	2	3	2	3
A00640	7	219	2	2	2	0.805	0	-0.90625	4.14286	3.5	2	3	2	3
A00645	10	11	1	1	1	0.75	0	0	4.14286	4.57143	2	3	1	2
A00646	14	22	4	1	2	-0.685	1	-0.65625	5.92857	3.15714	3	2	1	3
A00647	12	22	4	2	2	0	0	-0.65625	5	3	2	2	1	3
A00648	9	22	4	3	1	0.065	0	-0.65625	3.42857	2.42857	1	2	1	3
A00649	7	22	4	4	1	0.745	0	-0.65625	3	2.71429	1	2	1	3
A00657	9	269	2	1	2	0.56	0	-0.375	3.42857	2	1	1	2	3
A00658	7	269	2	2	2	1.5	0	-0.375	4.42857	3	2	2	2	3
A00659	11	261	3	1	2	-0.13	0	-0.56125	5.14286	2.47571	3	2	2	3
A00660	9	261	3	2	2	-0.435	0	-0.56125	4.14286	2.42857	2	2	2	3
A00661	9	303	1	1	2	-0.19	0	0.3125	3	2.42857	1	2	2	3
A00662	6	261	3	3	1	-0.625	1	-0.56125	3.42857	2	1	1	2	3
A00674	12	220	2	1	2	0.93	0	-0.5625	5.5	5.78571	3	3	2	3
A00675	10	220	2	2	1	0.81	0	-0.5625	4	2.42857	2	2	2	3
A00681	6	471	1	1	1	1.43	0	-2.375	3	4.5	1	3	2	3
A00684	13	461	3	1	2	0.555	0	-0.5625	3	3.92857	1	3	1	3
A00685	9	461	3	2	2	0.5	0	-0.5625	3.42857	3.14286	1	2	1	3
A00686	8	461	3	3	1	0.87	0	-0.5625	6	2.42857	3	2	1	3
A00695	11	444	2	1	1	-0.13	0	-2.84375	5.85714	3.92857	3	3	3	3
A00696	8	444	2	2	1	1.625	0	-2.84375	3.42857	2.42857	1	2	3	3
A00697	14	432	3	1	2	0.745	0	-0.09375	3.42857	2.42857	1	2	1	2
A00698	10	432	3	2	1	0.5	0	-0.09375	6.92857	3.5	3	3	1	2
A00699	8	432	3	3	1	0.935	0	-0.09375	3.71429	1	1	1	1	2
A00702	9	139	1	1	1	0.93	0	-0.28125	3.42857	3.5	1	3	2	1
A00710	11	221	2	1	1	0.31	0	0.03125	5.21429	3.1	3	2	3	3
A00711	8	221	2	2	1	1	0	0.03125	3	2.42857	1	2	3	3
A00713	7	434	3	3	2	0.555	0	-0.5	3.71429	2.71429	1	2	2	3
A00733	13	215	1	1	1	0.935	0	-0.3125	4.14286	2.42857	2	2	3	2
A00739	11	436	1	1	1	0.995	0	-0.5	5.92857	2.42857	3	2	2	3
A00744	11	31	1	1	2	0.305	0	-2.1875	5.14286	3.21429	3	2	2	3
A00749	10	30	1	1	1	0.495	0	-0.8125	4.5	3.5	2	3	2	4
A00756	16	462	1	1	1	-0.745	1	0.28125	4.42857	2.71429	2	2	2	2
A00760	11	433	2	1	2	-0.125	0	-0.21875	4.5	2.07143	2	1	2	3
A00761	6	433	2	2	2	0.81	0	-0.21875	3	3.5	1	3	2	3
A00763	14	470	4	1	2	0	0	-0.34375	3.71429	2.47143	1	2	1	3
A00764	13	470	4	2	2	0.555	0	-0.34375	3.28571	3.52857	1	3	1	3
A00765	9	470	4	3	1	0.5	0	-0.34375	3.42857	2.71429	1	2	1	1
A00766	6	470	4	4	1	2.12	0	-0.34375	3	2.42857	1	2	1	3
A00770	10	458	2	1	1	1.805	0	0.4075	7.21429	4.78571	3	3	2	3
A00771	8	458	2	2	1	0.435	0	0.4075	5.14286	2.42857	3	2	2	3
A00774	14	320	1	1	2	0.06	0	0.28125	5.07143	2	3	1	1	2
A00778	7	327	1	1	2	1.375	0	0.2475	3.42857	2.42857	1	2	1	3
A00779	14	323	3	1	1	-0.43	0	-0.375	3.42857	2.37143	1	2	2	3
A00780	11	323	3	2	1	1.435	0	-0.375	6.92857	4.92857	3	3	2	3
A00781	8	323	3	3	2	1.06	0	-0.375	4.78571	3.5	2	3	2	3
A00784	11	222	1	1	2	0.935	0	-0.375	3.42857	2.52857	1	2	3	3
A00789	9	473	3	2	2	0.62	0	-0.1875	4.07143	4.78571	2	3	2	3
A00790	9	340	1	1	2	0.93	0	0.28125	5.92857	3.78571	3	3	1	3
A00794	12	426	4	1	2	0.18	0	-0.125	4	2	2	1	2	2
A00795	10	426	4	2	2	0.5	0	-0.125	4.14286	2.42857	2	2	2	2
A00796	8	426	4	3	1	0	0	-0.125	4.71429	2.71429	2	2	2	2
A00797	7	426	4	4	2	3.055	0	-0.125	3	2.42857	1	2	2	2
D00005	7	258	3	3	1	0.75	0	-0.84375	5.14286	1	3	1	1	2
D00015	7	235	1	1	1	0.935	0	-0.1875	3.57143	2.14286	1	1	3	3
D00035	8	291	2	2	2	0.75	0	-2.46875	4.85714	1.12857	2	1	2	3
D00062	9	237	1	1	1	0.75	0	-2.375	4.14286	1.8	2	1	1	1
D00063	7	354	2	2	1	0.685	0	-0.375	6.5	4.64286	3	3	3	3
D00079	8	172	1	1	2	0.31	0	-0.34375	8.21429	3.5	3	3	3	3
D00086	8	171	3	3	2	0.435	0	0.60625	4.42857	1.8	2	1	2	3
D00087	8	258	3	2	1	0.5	0	-0.84375	8.64286	4.67143	3	3	1	2
D00089	8	149	1	1	1	0.31	0	0	5.92857	5.5	3	3	3	3
D00097	10	148	2	2	1	0.375	0	-0.53125	7.5	1.85714	3	1	3	3
D00106	9	204	2	2	1	1.125	0	-0.59375	3.28571	5.64286	1	3	3	3
D00112	9	75	1	1	2	0.935	0	-0.25	5.21429	1.85714	3	1	3	3
D00116	9	72	1	1	1	-1.43	1	-0.03125	9.28571	2.5	3	2	3	2
D00124	10	233	1	1	1	0	0	-0.5	7.28571	2.75714	3	2	3	3
D00145	9	354	2	1	1	0.56	0	-0.375	4.42857	5.64286	2	3	3	3
D00171	9	73	1	1	2	1.245	0	0.1875	4.42857	4.64286	2	3	3	3
D00177	11	234	1	1	1	0.375	0	-0.28125	4.71429	2.37143	2	2	1	1
D00178	13	357	1	1	2	1	0	-0.46875	6.5	4.64286	3	3	2	3
D00183	11	273	2	2	1	-1.93	1	-2.12125	5.21429	5.98571	3	3	3	3
D00184	12	148	2	1	2	-0.56	1	-0.53125	4.85714	1.35714	2	1	3	3
D00187	12	291	2	1	1	-2.805	1	-2.46875	5.5	4.64286	3	3	3	3
D00193	11	204	2	1	2	1.245	0	-0.59375	3	4.6	1	3	3	3
D00195	14	420	2	1	2	-0.68	1	-1.09375	5.5	4.64286	3	3	2	3
D00196	13	420	2	2	1	0.165	0	-1.09375	5.5	4.64286	3	3	2	3
D00197	14	416	2	2	1	-2.25	1	-0.96875	6.21429	4.64286	3	3	2	3
D00208	13	273	2	1	2	-1.495	1	-2.12125	5.5	1.08571	3	1	3	3
D00210	12	419	1	1	2	0.62	0	0	5.42857	2.08571	3	1	3	3
D00213	13	264	1	1	1	1.055	0	-0.5625	3.71429	2.07143	1	1	3	4
D00221	13	258	3	1	1	0.56	0	-0.84375	4.42857	5.57143	2	3	2	3
D00226	13	418	1	1	1	-1.685	1	-0.0625	5.5	2.85714	3	2	2	3
D00228	15	153	2	1	2	-1.185	1	-1.375	6.21429	4.64286	3	3	3	3
D00232	13	216	1	1	1	0.185	0	-0.34375	5.5	4.64286	3	3	2	2
D00234	14	152	1	1	2	-0.935	1	-0.65625	6.5	4.64286	3	3	3	3
D00241	14	211	1	1	1	-1.25	1	-0.0625	4	2.37143	2	2	3	3
D00250	16	416	2	1	1	1.125	0	-0.96875	4.28571	3.08571	2	2	2	3
D00257	12	288	1	1	1	-0.495	0	-0.28125	11.0714	8.14286	3	3	2	3
D00258	13	257	1	1	1	0.125	0	-0.84375	3.42857	2.08571	1	1	2	3
D00269	12	307	1	1	1	-0.245	0	-0.4375	5.5	4.64286	3	3	3	3
D00270	15	171	3	2	2	-0.43	0	0.60625	5.5	4.64286	3	3	2	3
D00309	16	171	3	1	2	-2.745	1	0.60625	3.71429	2.07143	1	1	2	3
D00333	17	360	2	2	1	-2.555	1	-0.0625	9	1.28571	3	1	3	3
D00353	17	260	1	1	2	0.75	0	-0.4375	5.5	4.5	3	3	3	3
D00385	8	153	2	2	2	0.305	0	-1.375	7.5	8.14286	3	3	3	3
D00395	8	212	1	1	2	0.495	0	-2.5625	3.71429	4.64286	1	3	3	3
D00403	18	360	2	1	2	-0.685	1	-0.0625	6.78571	2.14286	3	1	3	3
D00404	14	270	2	1	2	-2.305	1	-0.78125	5.21429	1.14286	3	1	4	4
D00405	12	270	2	2	1	-3.805	1	-0.78125	4	3.51429	2	3	4	4
D00409	13	232	1	1	1	0.375	0	-1.75	6	4.58571	3	3	2	3
H00006	6	114	1	1	1	1.12	0	-1.1225	3.42857	6.14286	1	3	4	3
H00015	7	92	1	1	1	-0.315	0	-0.90625	5	2.42857	2	2	2	2
H00018	7	388	2	2	2	1.31	0	-0.21875	3	2.42857	1	2	3	3
H00019	7	391	2	2	1	1.25	0	-0.10625	5	3.14286	2	2	3	3
H00044	7	116	1	1	1	0.245	0	-0.4375	3	2.42857	1	2	3	3
H00075	8	118	2	2	2	-0.62	1	-2.09375	4	4.14286	2	3	3	3
H00076	8	119	2	2	1	-1.375	1	-1.5625	3	1.57143	1	1	2	3
H00081	8	101	3	3	1	0.56	0	-1.9825	3	6.85714	1	3	2	2
H00090	8	394	2	2	1	-1.25	1	-0.03125	4	2.42857	2	2	1	3
H00091	7	62	1	1	2	1.25	0	-0.35625	4	4.14286	2	3	3	3
H00098	7	402	2	2	1	0.625	0	-0.6875	4	2.42857	2	2	3	2
H00101	10	387	2	2	2	-0.19	0	-0.5	5	3.57143	2	3	2	3
H00103	10	392	2	2	1	0.18	0	-0.84375	4	3.57143	2	3	3	3
H00109	10	63	2	2	1	0.435	0	-0.6875	5	1.42857	2	1	3	4
H00112	10	120	2	2	1	0.555	0	0.03125	3	1.71429	1	1	2	2
H00116	10	91	1	1	2	-2.31	1	-0.375	4	4	2	3	3	3
H00117	9	366	2	1	2	-0.185	0	-0.78125	5.14286	2.57143	3	2	3	3
H00118	8	100	2	2	1	0.745	0	-0.1875	4	2.42857	2	2	2	3
H00123	9	106	2	1	2	-1.875	1	-0.79375	5	2.42857	2	2	3	3
H00124	8	106	2	2	2	-0.625	1	-0.79375	4.71429	3.14286	2	2	3	3
H00129	8	385	3	3	1	0.995	0	-0.375	4.42857	4.28571	2	3	3	3
H00131	8	127	2	2	1	1.25	0	-1.03125	6	3.57143	3	3	3	3
H00138	8	124	2	1	2	-1.62	1	-0.1875	4	2.42857	2	2	3	3
H00139	8	124	2	2	2	0.87	0	-0.1875	4	2.14286	2	1	3	3
H00140	9	131	3	3	2	-0.745	1	-0.3125	4	2.42857	2	2	3	3
H00141	9	97	2	2	1	0.25	0	-0.24875	5	2.42857	2	2	1	3
H00146	10	385	3	2	2	-1.685	1	-0.375	4	3.14286	2	2	3	3
H00147	10	126	2	2	1	0.555	0	0.2375	4	1.42857	2	1	3	3
H00149	11	131	3	2	1	0.06	0	-0.3125	3	2.42857	1	2	3	3
H00150	9	112	3	3	1	1.125	0	-0.28125	5.14286	3.85714	3	3	3	3
H00153	10	100	2	1	2	0.745	0	-0.1875	4	5.64286	2	3	2	3
H00156	10	382	1	1	1	0.805	0	-0.5625	4.71429	3.57143	2	3	2	2
H00158	10	119	2	1	2	-0.245	0	-1.5625	5	2.42857	2	2	2	3
H00160	10	388	2	1	2	-2.745	1	-0.21875	5	2.42857	2	2	3	3
H00161	9	391	2	1	1	1.625	0	-0.10625	5	3.25714	2	3	3	3
H00163	11	118	2	1	1	-0.31	0	-2.09375	4.42857	6.28571	2	3	3	3
H00165	11	112	3	2	2	0.625	0	-0.28125	5	2.42857	2	2	3	3
H00171	11	94	3	1	2	-1.75	1	-1.1875	3	5.07143	1	3	3	2
H00172	11	120	2	1	2	0.245	0	0.03125	3	1.71429	1	1	1	1
H00177	11	109	1	1	1	1.12	0	-0.875	6	2.42857	3	2	3	3
H00178	11	110	1	1	1	0.745	0	-0.28125	6	2.42857	3	2	3	3
H00183	10	373	1	1	1	-0.495	0	-5.53125	4	1.71429	2	1	2	3
H00184	10	372	2	2	1	0	0	-1.03125	6	2.42857	3	2	3	3
H00190	11	129	1	1	1	0.065	0	-0.8125	4	2.42857	2	2	2	3
H00193	11	276	2	1	2	0.625	0	-1.21875	6.42857	3.85714	3	3	3	2
H00194	10	276	2	2	1	0.31	0	-1.21875	4	2.42857	2	2	3	2
H00195	12	48	2	1	2	-2	1	-0.375	3.71429	3.57143	1	3	3	3
H00196	10	123	1	1	1	0.245	0	-0.71875	5.71429	3.14286	3	2	1	1
H00198	10	369	2	2	1	0.625	0	0.03125	3.71429	4.28571	1	3	1	2
H00199	12	369	2	1	2	0.375	0	0.03125	5.85714	5.07143	3	3	1	2
H00201	12	107	1	1	1	0.375	0	-0.34375	5	2.42857	2	2	3	3
H00203	14	392	2	1	1	0.555	0	-0.84375	5.5	6.57143	3	3	3	3
H00205	14	63	2	1	2	0.75	0	-0.6875	4.71429	3.71429	2	3	3	4
H00207	14	394	2	1	2	-1.995	1	-0.03125	4	1.14286	2	1	1	3
H00209	12	385	3	1	2	1.305	0	-0.375	5	6.71429	2	3	3	3
H00210	12	383	1	1	1	0	0	-0.875	5.28571	3.71429	3	3	1	4
H00212	13	381	1	1	2	-1	1	-1.6875	3	2.42857	1	2	3	3
H00214	14	108	1	1	1	-0.5	1	-0.78125	5	2.42857	2	2	3	3
H00215	14	98	1	1	1	0.685	0	0.03125	5	2.42857	2	2	3	3
H00216	12	105	1	1	2	-0.555	1	-1.34375	5	2.42857	2	2	3	3
H00217	12	407	1	1	2	0.125	0	-0.1875	6	2.42857	3	2	3	2
H00218	10	395	1	1	1	-0.43	0	-0.34375	4.71429	5.07143	2	3	3	3
H00219	13	370	2	2	2	0.43	0	0.9375	4.42857	6.42857	2	3	3	3
H00222	13	380	2	2	1	0.495	0	-0.09375	5	2.42857	2	2	1	4
H00223	13	112	3	1	2	0.31	0	-0.28125	4	2.42857	2	2	3	3
H00228	13	379	2	2	1	-0.12	0	-0.53125	3	2.42857	1	2	2	3
H00229	12	402	2	1	2	0.185	0	-0.6875	4.28571	2.42857	2	2	3	2
H00235	14	396	1	1	2	-3.805	1	0.46875	4	6.71429	2	3	2	3
H00240	14	96	1	1	2	0.06	0	-0.0625	5.5	2.07143	3	1	3	3
H00247	11	104	1	1	1	0.5	0	-0.5625	3	2.42857	1	2	3	3
H00251	13	374	1	1	2	0.245	0	-1.0625	5	7	2	3	3	3
H00257	14	387	2	1	2	-0.375	0	-0.5	5.5	2.42857	3	2	2	3
H00259	9	48	2	2	2	-2.93	1	-0.375	5	3.57143	2	3	3	3
H00270	14	101	3	1	2	-1	1	-1.9825	3.42857	4.78571	1	3	2	2
H00278	14	93	1	1	2	-1.245	1	0.03125	4.28571	4	2	3	3	3
H00283	17	380	2	1	2	0.43	0	-0.09375	5.42857	2.28571	3	2	1	4
H00285	13	368	1	1	1	0.31	0	0.3125	3	5.42857	1	3	3	3
H00286	9	117	1	1	2	-1.495	1	-0.0625	6	2.42857	3	2	1	2
H00293	15	379	2	1	2	-3.125	1	-0.53125	4.42857	6.92857	2	3	2	2
H00321	10	127	2	1	2	-0.245	0	-1.03125	5	1.14286	2	1	3	3
H00346	6	366	2	2	2	1.185	0	-0.78125	4	1.42857	2	1	3	3
H00352	7	94	3	3	2	0.75	0	-1.1875	3	2.42857	1	2	3	3
H00360	9	94	3	2	2	-0.805	1	-1.1875	4.71429	3.57143	2	3	1	1
H00364	14	372	2	1	2	-0.75	1	-1.03125	5	2.42857	2	2	3	3
H00365	14	97	2	1	2	-0.255	0	-0.24875	5.71429	3.14286	3	2	1	3
H00367	11	126	2	1	1	0.805	0	0.2375	3	2.28571	1	2	3	3
H00374	10	128	2	2	1	0.5	0	-2.3125	5	1.42857	2	1	4	4
H00375	14	128	2	1	2	-3.245	1	-2.3125	5.5	2.42857	3	2	4	4
H00376	11	101	3	2	2	-2.055	1	-1.9825	4	2.42857	2	2	2	2
H00377	11	384	1	1	2	0.75	0	-0.21875	5	2.42857	2	2	3	2
H00380	14	370	2	1	1	0.25	0	0.9375	4	6.42857	2	3	3	3
H00384	15	131	3	1	1	0.75	0	-0.3125	9.07143	3.64286	3	3	3	3
R00016	6	6	3	3	1	0.685	0	-0.4225	3	1	1	1	3	3
R00044	6	282	1	1	1	1.125	0	-1.6875	3	1	1	1	3	4
R00054	8	8	3	3	1	1.125	0	-0.4375	4.42857	2.02857	2	1	2	3
R00060	8	6	3	2	2	0.87	0	-0.4225	4	2	2	1	3	3
R00070	6	431	2	2	2	0.93	0	-0.25125	3	1	1	1	2	3
R00072	7	274	3	3	1	0.375	0	-0.46875	3	5.21429	1	3	2	3
R00073	7	186	1	1	2	0.75	0	-1.3125	3.28571	1	1	1	2	4
R00081	7	29	3	3	1	0.31	0	-0.90625	3.71429	4.92857	1	3	3	3
R00086	7	262	1	1	2	0.555	0	-0.53125	4	1	2	1	2	3
R00087	7	289	2	2	2	1.185	0	-0.25125	3	1	1	1	3	3
R00088	7	403	2	2	1	0.935	0	-0.84375	4	4.21429	2	3	3	3
R00093	9	265	1	1	1	0.875	0	0.375	3.42857	3.78571	1	3	1	1
R00095	9	331	3	3	1	0.68	0	-0.8125	5.42857	6.35714	3	3	3	3
R00098	9	405	2	2	1	-0.065	0	-1.15625	5.42857	2.71429	3	2	2	3
R00099	9	398	2	2	2	0.555	0	0.09375	3	1	1	1	2	2
R00106	13	196	2	1	1	-0.13	0	-0.125	3.57143	2.57143	1	2	2	2
R00108	7	296	3	3	1	-0.185	0	-0.3125	3	1.57143	1	1	3	3
R00110	8	309	2	2	1	-1.995	1	-0.6875	4.28571	1.07143	2	1	2	2
R00111	11	309	2	1	1	-1.75	1	-0.6875	6.14286	2.42857	3	2	2	2
R00113	8	364	2	2	2	0.305	0	-1	3	1	1	1	2	2
R00115	7	314	2	2	1	1.185	0	-0.03125	3.71429	3.78571	1	3	3	2
R00116	9	8	3	2	2	0.495	0	-0.4375	8.71429	2.07143	3	1	2	3
R00123	8	200	3	3	1	0.495	0	-0.53125	4.42857	5.92857	2	3	2	2
R00126	9	4	1	1	2	-0.18	0	-1.15625	3	1	1	1	2	2
R00127	10	279	2	2	1	-0.13	0	-2.27875	4.42857	1.71429	2	1	3	3
R00128	10	228	3	3	1	-0.245	0	0	5	1.14286	2	1	3	3
R00130	10	404	2	2	1	0.495	0	-0.1875	4.28571	2.35714	2	2	2	2
R00131	9	406	2	2	1	0.12	0	-0.3125	5.42857	4.57143	3	3	2	3
R00135	9	280	2	2	1	0.25	0	-0.96875	4.71429	4.57143	2	3	2	4
R00137	10	367	3	3	1	0.31	0	0.125	7.07143	1.28571	3	1	2	2
R00138	9	296	3	2	1	0.625	0	-0.3125	3.42857	1	1	1	3	3
R00139	10	29	3	2	1	1.37	0	-0.90625	7.5	4.42857	3	3	3	3
R00140	9	196	2	2	2	2.12	0	-0.125	3	2	1	1	2	2
R00142	8	275	2	2	1	-0.185	0	-0.625	5.07143	3.35714	3	3	1	2
R00144	9	274	3	2	1	-1.495	1	-0.46875	3.57143	2.45714	1	2	2	3
R00147	9	464	2	2	1	1.25	0	-0.8125	3	2	1	1	2	3
R00148	9	332	2	2	2	0.37	0	-0.78125	2.71429	1	1	1	2	2
R00150	9	187	2	2	1	0.995	0	-0.40625	5	3.92857	2	3	2	2
R00152	9	35	1	1	1	-2.435	1	-1.21875	5	1	2	1	2	2
R00153	8	185	2	2	1	0.625	0	0.03125	3	1	1	1	1	2
R00154	9	499	1	1	1	0.185	0	-1.0625	5.14286	1.28571	3	1	2	4
R00157	9	177	2	2	1	1.445	0	-0.875	4	1.42857	2	1	2	2
R00158	9	289	2	1	1	1.055	0	-0.25125	6.5	1.07143	3	1	3	3
R00159	8	263	1	1	2	0.37	0	-0.1875	3.28571	1	1	1	2	3
R00161	9	317	2	2	1	1.125	0	0	7.57143	2.57143	3	2	3	3
R00162	8	229	2	2	1	0.25	0	0.28125	3.42857	3.78571	1	3	1	2
R00166	10	479	1	1	2	0.555	0	-0.75	4	3.28571	2	3	2	2
R00167	11	6	3	1	2	0.12	0	-0.4225	4.42857	2	2	1	3	3
R00168	11	195	2	2	1	-0.56	1	0.15625	8.35714	1.42857	3	1	2	4
R00169	11	331	3	2	2	-0.81	1	-0.8125	6.78571	7.85714	3	3	3	3
R00171	10	410	2	2	1	0.995	0	-3.625	4	3.21429	2	2	2	3
R00172	11	185	2	1	2	0.12	0	0.03125	5.85714	6.28571	3	3	1	2
R00174	11	231	3	3	1	0.12	0	-0.0625	7.5	4.07143	3	3	2	3
R00175	8	476	2	2	2	0.87	0	-0.21875	3.42857	1	1	1	2	3
R00176	10	476	2	1	2	0.935	0	-0.21875	4.42857	2.57143	2	2	2	3
R00180	10	8	3	1	2	-0.305	0	-0.4375	6.42857	3.14286	3	2	2	3
R00186	10	315	1	1	1	0.12	0	-1.84375	8	4.64286	3	3	3	3
R00188	9	312	2	2	1	2.12	0	-0.375	6	1.07143	3	1	1	1
R00191	10	292	2	2	1	-0.185	0	-0.5	6.5	4.57143	3	3	2	3
R00192	10	286	1	1	1	0.06	0	-0.4375	6.85714	2.58571	3	2	1	3
R00193	9	437	2	2	1	0.185	0	-1.98625	6.78571	6.52857	3	3	3	3
R00195	10	189	3	3	1	0.06	0	-1.03125	4	1.42857	2	1	2	3
R00198	11	464	2	1	2	-0.87	1	-0.8125	5.07143	2.42857	3	2	2	3
R00200	12	1	1	1	2	0.93	0	-0.75	4.42857	2.07143	2	1	3	4
R00204	12	5	1	1	1	-0.375	0	-0.09375	3.28571	2.07143	1	1	2	2
R00206	11	199	1	1	1	-0.245	0	-0.40625	9.07143	4.05714	3	3	3	2
R00208	12	188	1	1	1	-0.555	1	-0.0625	4	2.28571	2	2	3	3
R00211	12	7	2	2	1	1.56	0	0.0625	5.42857	1.07143	3	1	3	3
R00213	12	406	2	1	1	-0.065	0	-0.3125	4	2.35714	2	2	2	3
R00214	12	184	2	1	2	-0.005	0	-0.0625	3.71429	2.07143	1	1	2	2
R00215	11	293	2	2	1	0.56	0	0.0625	6.5	3.78571	3	3	2	3
R00216	11	364	2	1	1	-0.37	0	-1	9	3.57143	3	3	2	2
R00217	12	268	1	1	2	2.5	0	-0.3125	9.5	5.28571	3	3	3	3
R00218	10	275	2	1	2	-2.43	1	-0.625	6	3.21429	3	2	1	2
R00223	11	317	2	1	2	0.685	0	0	8.64286	4.85714	3	3	3	3
R00224	11	279	2	1	1	-5.245	1	-2.27875	4	1.64286	2	1	3	3
R00225	11	397	2	1	1	-0.625	1	-0.15625	4.5	2.07143	2	1	3	3
R00228	11	363	1	1	2	1.745	0	-0.28125	5.92857	2.78571	3	2	2	2
R00229	17	306	2	1	1	-6.055	1	-0.375	4.71429	2.44286	2	2	2	3
R00231	11	311	1	1	1	-0.805	1	-2	3.57143	2.85714	1	2	4	4
R00233	10	365	2	1	2	0.18	0	-0.18875	11.5	7.35714	3	3	2	2
R00235	10	229	2	1	1	0.62	0	0.28125	4.42857	1	2	1	1	2
R00237	11	332	2	1	1	-0.005	0	-0.78125	6.07143	1.5	3	1	2	2
R00238	11	189	3	2	2	-0.18	0	-1.03125	4.42857	2.92857	2	2	2	2
R00240	11	375	1	1	1	0	0	-0.03125	8.35714	3.42857	3	3	2	4
R00241	11	274	3	1	1	-1.625	1	-0.46875	5.14286	2.14286	3	1	2	3
R00242	11	187	2	1	2	0.625	0	-0.40625	3	2	1	1	2	2
R00243	11	398	2	1	1	-0.495	0	0.09375	5.14286	3.57143	3	3	2	2
R00244	10	296	3	1	1	-0.25	0	-0.3125	5.21429	1.28571	3	1	3	3
R00246	11	316	1	1	1	-0.31	0	-2.625	4	2.14286	2	1	2	4
R00248	11	393	3	1	2	-0.555	1	-0.265	7.28571	1.28571	3	1	2	2
R00250	12	293	2	1	2	0.435	0	0.0625	4.71429	1.85714	2	1	2	4
R00251	12	367	3	2	2	0.56	0	0.125	3	3.07143	1	2	2	2
R00253	13	29	3	1	2	-1.185	1	-0.90625	5	4.78571	2	3	3	3
R00256	11	312	2	1	1	2.12	0	-0.375	3.42857	2.14286	1	1	3	2
R00257	12	331	3	1	2	-1.745	1	-0.8125	4.28571	1.57143	2	1	3	3
R00261	12	83	1	1	1	-0.06	0	0.28125	7.07143	5.64286	3	3	2	2
R00262	13	193	1	1	1	-3.685	1	-0.15625	4.28571	2.44286	2	2	2	2
R00264	13	177	2	1	2	0.125	0	-0.875	4.71429	2.07143	2	1	2	2
R00267	13	231	3	2	2	-0.63	1	-0.0625	5.5	2	3	1	2	3
R00268	12	280	2	1	2	-1.245	1	-0.96875	4.42857	2.14286	2	1	2	4
R00270	13	7	2	1	2	-0.805	1	0.0625	4	1.57143	2	1	3	3
R00271	12	423	1	1	2	0.43	0	-0.9375	5.78571	4.07143	3	3	2	2
R00272	13	85	1	1	1	-1.245	1	-0.34375	4.14286	1.71429	2	1	3	3
R00273	12	403	2	1	2	0.935	0	-0.84375	3.71429	2.14286	1	1	3	3
R00274	12	292	2	1	2	-1.75	1	-0.5	6.21429	3.35714	3	3	2	3
R00276	12	189	3	1	2	-0.245	0	-1.03125	4.07143	2.17143	2	1	2	2
R00278	12	200	3	1	2	-2.31	1	-0.53125	4.5	1.28571	2	1	2	2
R00280	12	225	1	1	2	2.065	0	-0.40625	6.14286	2.28571	3	2	2	3
R00284	12	228	3	2	1	0.5	0	0	5.28571	2.14286	3	1	3	3
R00286	11	410	2	1	2	-0.375	0	-3.625	7.85714	1.28571	3	1	2	3
R00296	13	411	1	1	2	-1.43	1	0.21875	6.21429	5.35714	3	3	3	3
R00297	14	367	3	1	2	-0.745	1	0.125	6.57143	3.5	3	3	2	2
R00300	13	278	1	1	1	0.305	0	-0.4375	4.71429	2	2	1	2	2
R00306	13	228	3	1	2	-1.125	1	0	6.92857	1	3	1	3	3
R00314	13	318	1	1	2	0	0	0.34375	5	2.14286	2	1	3	3
R00315	13	377	2	1	2	0.435	0	0.125	4	3	2	2	2	2
R00316	13	197	1	1	2	-1.62	1	-0.03125	6	1	3	1	3	3
R00328	14	231	3	1	2	-1.62	1	-0.0625	4.5	2	2	1	2	3
R00380	16	405	2	1	2	-2.055	1	-1.15625	2	4.21429	1	3	2	3
R00397	17	195	2	1	1	0	0	0.15625	6.92857	1.92857	3	1	2	4
R00399	17	290	2	1	2	-0.56	1	-0.65625	5	1.14286	2	1	3	3
R00412	17	166	1	1	2	-0.315	0	-0.4375	6.21429	3.61429	3	3	2	2
R00421	10	306	2	2	1	-0.125	0	-0.375	5.5	5.07143	3	3	2	3
R00431	12	487	1	1	2	-2.685	1	-0.25	3.42857	2.45714	1	2	2	3
R00432	9	184	2	2	1	-0.06	0	-0.0625	4	1.78571	2	1	2	2
R00433	11	404	2	1	2	0.19	0	-0.1875	2	2.02857	1	1	2	2
R00435	11	437	2	1	2	-2.625	1	-1.98625	6	3	3	2	3	3
R00436	11	314	2	1	2	-0.305	0	-0.03125	4.14286	3.14286	2	2	3	2
R00437	10	308	1	1	1	-0.19	0	0.5	4.5	2.81429	2	2	2	2
R00439	9	200	3	2	2	0.875	0	-0.53125	2.85714	1.14286	1	1	2	2
R00441	10	397	2	2	1	-1.93	1	-0.15625	4.78571	2.85714	2	2	3	3
R00443	11	290	2	2	1	-0.875	1	-0.65625	4.42857	2.14286	2	1	3	3
R00445	11	277	1	1	1	-0.37	0	-0.03125	4.42857	2.57143	2	2	2	3
R00447	13	285	2	1	1	-0.75	1	-1.0625	3.28571	1.14286	1	1	1	2
R00448	8	285	2	2	1	0.125	0	-1.0625	3	2	1	1	1	2
R00452	9	393	3	2	2	2.495	0	-0.265	3	2	1	1	2	2
R00453	6	393	3	3	2	0.995	0	-0.265	3	4.5	1	3	2	2
R00456	8	365	2	2	2	2.43	0	-0.18875	2	1	1	1	2	2
R00459	12	266	2	1	2	0.06	0	-2.53125	4.85714	1.14286	2	1	2	3
R00460	11	266	2	2	1	-0.625	1	-2.53125	5.42857	2	3	1	2	3
R00461	14	271	1	1	2	-1.12	1	0.375	2.71429	2.28571	1	2	2	2
R00462	15	475	2	1	1	-2.305	1	-2.78125	4.71429	1.57143	2	1	2	3
R00463	13	475	2	2	1	0.185	0	-2.78125	5.71429	1.57143	3	1	2	3
R00467	18	294	1	1	1	-2.805	1	-0.1875	8.42857	4.75714	3	3	3	2
R00470	7	431	2	1	1	1.495	0	-0.25125	3	2	1	1	2	3
R00472	8	301	1	1	1	0.875	0	-0.5625	3	1	1	1	2	3
R00475	12	424	1	1	1	-5.18	1	-0.84375	8	5.07143	3	3	4	4
R00476	10	377	2	2	2	0.555	0	0.125	3.42857	1	1	1	2	2
R00483	7	495	1	1	1	1.18	0	-1	4.07143	1	2	1	3	3
S00022	8	136	1	1	2	0.81	0	-1.59375	6.28571	2.85714	3	2	2	3
S00023	8	50	3	3	1	-0.06	0	-0.0625	6.92857	2	3	1	3	3
S00026	7	51	2	2	1	0.62	0	-0.75	5.92857	1	3	1	1	2
S00040	8	57	1	1	1	-1.555	1	-1.65625	3.42857	2	1	1	3	4
S00049	10	54	1	1	2	-1.18	1	-0.78125	5.5	2.71429	3	2	2	2
S00057	9	51	2	1	2	-2.375	1	-0.75	7.28571	2	3	1	1	2
S00062	9	137	1	1	1	1.125	0	0.25	3	2	1	1	4	4
S00063	9	50	3	2	2	-0.18	0	-0.0625	3.42857	2.28571	1	2	3	3
S00069	11	52	1	1	1	-2.43	1	-0.9375	5.14286	3.28571	3	3	2	2
S00072	8	65	1	1	2	0	0	-0.09375	3.42857	2.71429	1	2	2	2
S00083	10	472	2	2	1	-3.5	1	-0.325	5.42857	3.71429	3	3	3	3
S00086	11	66	1	1	1	0.125	0	-0.46875	6.28571	5.5	3	3	2	2
S00094	11	47	2	2	2	-0.935	1	0.0625	6.5	2.78571	3	2	3	3
S00104	13	37	1	1	1	0.495	0	0.6875	7.28571	4.92857	3	3	1	2
S00108	13	472	2	1	2	-3.25	1	-0.325	7.21429	5.35714	3	3	2	3
S00109	12	58	1	1	1	-0.185	0	-0.15625	5.14286	3.47143	3	3	1	1
S00115	12	55	1	1	1	0.625	0	0.125	6.07143	5.07143	3	3	4	4
S00118	12	36	1	1	1	0.18	0	-2.1875	7.5	4.14286	3	3	3	3
S00123	12	47	2	1	1	-1.87	1	0.0625	11	2.71429	3	2	1	1
S00126	13	59	1	1	1	-1.555	1	-0.53125	4.5	4	2	3	4	4
S00132	13	39	1	1	1	-1.055	1	-0.25	4.07143	4.64286	2	3	3	3
S00141	12	67	1	1	1	-0.125	0	-0.3125	3.42857	3.07143	1	2	2	2
S00150	14	50	3	1	2	-0.69	1	-0.0625	5.5	3.07143	3	2	3	3
S00172	15	56	2	1	1	0.625	0	-0.575	11.0714	9.64286	3	3	3	3
S00179	12	42	2	2	1	0.06	0	0.5625	9.28571	4.04714	3	3	2	4
S00223	15	42	2	1	2	-0.065	0	0.5625	4.07143	1.71429	2	1	2	4
S00262	9	56	2	2	1	0.555	0	-0.575	3.42857	3.71429	1	3	3	3
T00037	7	68	2	2	2	1.055	0	-0.34375	3.42857	1	1	1	2	3
T00055	7	500	3	3	1	1.055	0	-0.14	3	1	1	1	3	2
T00080	7	158	2	2	1	0.37	0	-0.5	6.92857	4.21429	3	3	2	2
T00101	7	534	1	1	1	-0.065	0	-0.5625	3	1	1	1	2	3
T00114	8	529	1	1	1	-0.245	0	-0.35875	3.42857	2	1	1	1	3
T00116	9	362	2	2	1	1	0	-0.46875	3.42857	2	1	1	2	2
T00137	8	511	2	2	1	-0.12	0	-1.625	3.42857	2.57143	1	2	4	3
T00143	8	524	2	2	2	0.93	0	-0.5	4	2.28571	2	2	2	2
T00147	8	531	3	3	1	0.685	0	-0.53125	3	2	1	1	2	2
T00152	9	526	3	3	1	1.805	0	-0.5625	3	2	1	1	2	3
T00158	9	536	1	1	1	0.685	0	-0.59375	3.42857	1.28571	1	1	1	3
T00163	8	496	1	1	1	0.87	0	-0.125	5	1.28571	2	1	1	2
T00167	10	502	1	1	2	-0.62	1	-1.03125	4.5	4.5	2	3	3	3
T00172	10	510	2	2	1	0.43	0	-0.0625	3.42857	2.71429	1	2	2	3
T00174	7	512	2	2	1	0.745	0	-1.4375	3	2	1	1	2	2
T00175	9	513	1	1	2	0.31	0	-0.6875	3.42857	1	1	1	2	3
T00177	9	515	1	1	2	1.555	0	-0.34375	3	2	1	1	2	3
T00178	7	523	1	1	2	0.495	0	-0.0625	3.42857	2	1	1	1	2
T00182	10	531	3	2	2	0.43	0	-0.53125	4.14286	2.42857	2	2	2	2
T00185	9	533	2	2	1	0	0	-0.875	4.78571	1.28571	2	1	2	2
T00189	10	69	1	1	2	0.68	0	-0.15625	3.42857	2	1	1	2	3
T00190	11	87	2	2	1	-0.68	1	-0.68625	4.78571	3.28571	2	3	2	3
T00191	11	174	1	1	1	0.93	0	0.25	3.71429	2	1	1	3	3
T00193	9	226	1	1	1	1.745	0	-0.65625	7.57143	5.92857	3	3	2	3
T00195	11	362	2	1	2	-1.62	1	-0.46875	3.71429	4.64286	1	3	2	2
T00203	10	488	1	1	1	0.245	0	-0.1875	4.42857	4.42857	2	3	2	3
T00204	11	500	3	2	2	-1.495	1	-0.14	5.14286	4.42857	3	3	3	2
T00216	11	510	2	1	1	1.37	0	-0.0625	3	2	1	1	2	3
T00217	11	511	2	1	1	0.31	0	-1.625	8.14286	2.85714	3	2	4	3
T00224	11	533	2	1	2	-1.875	1	-0.875	5.21429	1	3	1	2	2
T00225	9	537	3	3	2	0.56	0	-0.8125	5.71429	2	3	1	2	3
T00226	10	539	1	1	1	-0.255	0	0.125	3	2.71429	1	2	2	2
T00229	12	158	2	1	2	-1.185	1	-0.5	4.14286	2	2	1	2	2
T00230	11	159	1	1	2	0.495	0	0.21875	5.85714	5.71429	3	3	2	2
T00235	11	484	1	1	1	-0.745	1	-0.0625	3.42857	4.78571	1	3	3	3
T00238	10	490	2	2	2	0.685	0	-0.5	6.57143	4.42857	3	3	1	1
T00241	11	501	1	1	1	-2.935	1	-0.03125	3.71429	1.42857	1	1	1	1
T00249	11	514	1	1	1	0.375	0	-2.28125	3	4.64286	1	3	2	2
T00251	11	521	1	1	2	-1	1	-0.75	7	4.64286	3	3	1	3
T00262	12	537	3	2	2	0.37	0	-0.8125	3.71429	2.71429	1	2	2	3
T00263	12	68	2	1	1	1	0	-0.34375	7.92857	2.42857	3	2	1	1
T00264	13	87	2	1	2	-3.125	1	-0.68625	3	2.42857	1	2	2	3
T00266	10	162	1	1	1	-0.065	0	0.4375	3.42857	2	1	1	2	2
T00268	12	173	1	1	1	0.62	0	-0.25	4.42857	3.71429	2	3	2	3
T00273	13	483	1	1	2	-1.305	1	-0.78125	3	2.14286	1	1	1	2
T00274	12	500	3	1	2	0.805	0	-0.14	3	2	1	1	3	2
T00275	11	490	2	1	1	0.25	0	-0.5	4.78571	1.28571	2	1	1	1
T00276	12	491	1	1	1	0.43	0	-0.40625	4.85714	1.71429	2	1	2	2
T00289	10	519	1	1	1	0.555	0	0.15625	3	1	1	1	2	3
T00294	13	528	1	1	1	-0.995	1	-0.28125	10	3.85714	3	3	2	3
T00301	13	170	1	1	2	0.56	0	-0.78125	3	1	1	1	3	2
T00308	11	497	3	2	1	0.75	0	-0.34375	3.42857	2	1	1	2	3
T00326	13	524	2	1	2	-2.25	1	-0.5	4.14286	2.14286	2	1	2	2
T00328	10	527	1	1	2	0.68	0	-0.4375	4.5	3.78571	2	3	2	2
T00329	13	531	3	1	1	0.305	0	-0.53125	3	2.71429	1	2	2	2
T00330	11	494	1	1	2	1.625	0	-0.15625	11.6429	4.71429	3	3	2	1
T00333	13	537	3	1	1	0.31	0	-0.8125	3	2.71429	1	2	2	2
T00336	11	150	1	1	2	-0.125	0	0.125	3	1.28571	1	1	2	2
T00340	14	497	3	1	2	0.685	0	-0.34375	4.85714	1.33286	2	1	2	3
T00344	13	493	1	1	1	-0.745	1	0.15625	3	2	1	1	1	3
T00360	12	538	2	1	1	-1.56	1	-0.75	5	2.42857	2	2	2	2
T00429	9	497	3	3	2	0.875	0	-0.34375	4.71429	2	2	1	2	3
T00442	12	512	2	1	2	-0.125	0	-1.4375	5.28571	2.14286	3	1	2	2
T00444	12	526	3	1	2	0.745	0	-0.5625	3	2.57143	1	2	2	3
T00451	6	460	1	1	1	0.305	0	-0.21875	4	1	2	1	2	3
T00454	6	538	2	2	1	0.935	0	-0.75	3	2	1	1	2	2
T00468	11	532	1	1	1	0.125	0	-0.03125	7.21429	2	3	1	2	2
T00482	6	489	1	1	2	0.805	0	-0.68625	3	2.42857	1	2	2	4
T00485	12	526	3	2	2	-0.435	0	-0.5625	3	2	1	1	2	3
